# Supplementary material for: Comparative analysis of rumen metagenomes with dietary supplementation of 3-nitrooxypropanol revealed divergent modes of action in hydrogen metabolism and reductant pathways between beef and dairy cattle
Source: Microbiome. 2026 Feb 19;14:72. doi: 10.1186/s40168-025-02201-y (PMC12918512; doi:10.1186/s40168-025-02201-y)
Supplement: Supplementary file 4 — Additional file 3: Table S5. Summary of sequence data generated from rumen samples after 3-NOP supplementation. Table S6. Comparative analysis heterogeneity test results and differentially abundant rumen microbial taxa after 3-NOP supplementation based on metataxonomic analysis. Table S7. Significantly different of rumen microbial taxa in the metataxonomic analysis of beef study 1 after 3-NOP supplementation. Table S8. Significantly different of rumen microbial taxa in the metataxonomic analysis of beef study 2 after 3-NOP supplementation. Table S9. Significantly different relative abundance (%) of rumen microbial taxa in the metataxonomic analysis of beef study 2 during the recovery phase after 3-NOP supplementation. Table S10. Significantly different rumen microbial taxa in the metataxonomic analysis of dairy study 1 after 3-NOP supplementation. Table S11. Significantly different rumen microbial taxa in the metataxonomic analysis of dairy study 2 after 3-NOP supplementation. Table S12. Significantly different relative abundance (%) of rumen microbial taxa in the metagenomic analysis of beef study 1 after 3-NOP supplementation. Table S13. Significantly different relative abundance (%) of rumen microbial taxa in the metagenomic analysis of beef study 2 after 3-NOP supplementation. Table S14. Significantly different relative abundance (%) of rumen microbial taxa in the metagenomic analysis of dairy study 1 after 3-NOP supplementation. Table S15. Significantly different relative abundance (%) of rumen microbial taxa in the metagenomic analysis of dairy study 2 after 3-NOP supplementation. Table S16. Comparative analysis heterogeneity test results and differentially abundant rumen microbial taxa after 3-NOP supplementation based on metagenomic analysis. Table S17. Comparative analysis heterogeneity test results and significant differences of 3-nitrooxypropanol (3-NOP) supplementation on hydrogenases, terminal reductases, and electron transferases. Table S18. Summary of [file 40168_2025_2201_MOESM3_ESM.xlsx]

## Sheet: Table S5
Table S5. Summary of sequence data generated from rumen samples after 3-NOP supplementation.
Sample ID	Study	Group	Number of raw reads [paired]	Number of reads after quality filtering and removal of host and feed information [paired]	Contigs [min -200]
beef1_con_1-346p2	beef 1	con	4440274	3743464	44533
beef1_con_2-92p1	beef 1	con	7277140	6014038	95962
beef1_con_3-108p3	beef 1	con	28987450	25341946	439778
beef1_con_4-315p4	beef 1	con	42760844	37449792	620904
beef1_high_5-92p2	beef 1	high	29242656	25506978	398580
beef1_high_6-315p3	beef 1	high	51115782	44906738	708696
beef1_high_7-70p1	beef 1	high	20814326	18354576	289765
beef1_high_8-153p1	beef 1	high	21310232	18536232	322412
beef1_low_10-92p3	beef 1	low	9084866	7689660	107809
beef1_low_11-31p2	beef 1	low	15642396	13470690	216228
beef1_low_12-153p4	beef 1	low	23255292	20366280	369431
beef1_low_9-346p1	beef 1	low	13520182	11835010	214896
beef1_med_13-315p1	beef 1	med	15246072	13093220	216473
beef1_med_14-55p1	beef 1	med	34282510	30021760	521657
beef1_med_15-31p4	beef 1	med	23930288	20628048	352983
beef1_med_16-153p2	beef 1	med	18172020	15506072	245564
beef2_con_18-504-1	beef 2	con	22418364	13435116	198285
beef2_con_19-531-1	beef 2	con	22342242	13599584	203898
beef2_con_20-533-1	beef 2	con	23757846	14307002	209648
beef2_con_21-602-1	beef 2	con	24419344	20239388	338884
beef2_nop_1-534-1	beef 2	high	32402102	26988308	519634
beef2_nop_22-472-1	beef 2	high	17808180	10550726	144803
beef2_nop_2-577-1	beef 2	high	29466512	24309890	463620
beef2_nop_3-936-1	beef 2	high	22921520	13900084	218063
dairy1_con_4-2904p2	dairy 1	con	41143398	26986440	423390
dairy1_con_5-1028p2	dairy 1	con	40894380	25408336	300582
dairy1_con_6-2914p2	dairy 1	con	43965056	37820510	627783
dairy1_con_7-1017p1	dairy 1	con	26895666	23086476	377419
dairy1_con_8-2802p1	dairy 1	con	27079448	23270652	357147
dairy1_con_9-2702p1	dairy 1	con	33807632	28959528	444805
dairy1_nop_10-2912p2	dairy 1	high	29190510	25105350	440976
dairy1_nop_11-2802p2	dairy 1	high	17106838	14533204	225271
dairy1_nop_12-1019p2	dairy 1	high	35585506	30616370	537716
dairy1_nop_13-2833p1	dairy 1	high	29407138	19160920	300137
dairy1_nop_14-1026p1	dairy 1	high	25763268	22145934	328867
dairy1_nop_15-2904p1	dairy 1	high	28326292	18164814	295503
dairy2_con_16-1017p3	dairy 2	con	33335176	28379312	459736
dairy2_con_18_2904p1	dairy 2	con	31475364	26779976	410038
dairy2_con_19-1025p1	dairy 2	con	34684412	29746606	487051
dairy2_con_20-1020p2	dairy 2	con	37373648	31870124	548456
dairy2_con_21-1023p1	dairy 2	con	100975320	87860876	1368333
dairy2_con_22-2702p1	dairy 2	con	83143444	72084284	1397779
dairy2_high_1-1020p1	dairy 2	high	37576176	24405194	337126
dairy2_high_2-2802p3	dairy 2	high	54740740	35475998	534023
dairy2_high_3-2702p2	dairy 2	high	33117780	28442214	464835
dairy2_high_4-2804p1	dairy 2	high	54609478	46718528	862811
dairy2_high_5-2812p2	dairy 2	high	30898756	26453016	431217
dairy2_high_6-2914p1	dairy 2	high	32224738	21257566	308281
dairy2_low_10-2804p2	dairy 2	low	9828264	6284148	40605
dairy2_low_11-2912p2	dairy 2	low	16341146	10162834	87058
dairy2_low_12-2738p1	dairy 2	low	14820494	9614150	84166
dairy2_low_7-2702p3	dairy 2	low	14501462	9217134	69199
dairy2_low_8-2904p3	dairy 2	low	20425506	12894956	146837
dairy2_low_9-1022p1	dairy 2	low	5496884	3510450	17242
3-NOP: 3-nitrooxypropanol

## Sheet: Table S6
Table S6. Comparative analysis heterogeneity test results and differentially abundant rumen microbial taxa after 3-NOP supplementation based on metataxonomic analysis
Platform	Group	Class	Feature	Coeff1	Coeff2	k	tau2	I2	weight_Haisan_2014	weight_Haisan_2017	weight_Romero-Perez_2014	weight_Romero-Perez_2015	Qval.fdr1	Qval.fdr2
Metataxonomic	All	Bacteria	Eubacterium coprostanoligenes group	-0.00110096	-0.125241	4	0	0	3.75293	14.0179	57.6243	24.6049	0.00160683	9.01715e-05
Metataxonomic	All	Bacteria	Eubacterium nodatum group	0.00359383	0.216772	4	5.59397e-06	83.1887	19.0015	23.6785	28.4556	28.8644	0.044392	9.80997e-05
Metataxonomic	All	Bacteria	Eubacterium ventriosum group	-0.00862234	-1.01758	2	0	0	-	-	99.9997	0.000331323	0.000702816	4.15437e-08
Metataxonomic	All	Bacteria	Ruminococcus gauvreauii group	-0.0019697	-0.231355	4	1.72883e-07	14.0765	4.39934	7.08195	53.335	35.1837	0.00214555	1.65901e-05
Metataxonomic	All	Bacteria	Acetitomaculum	-0.00175989	-0.18877	4	2.03443e-07	12.3873	24.0127	5.72308	49.5702	20.694	0.0283175	0.00212227
Metataxonomic	All	Bacteria	Bacteroidales BS11 gut group	-0.0063026	-0.639472	2	0	0	-	12.6108	87.3892	-	5.66533e-06	4.21787e-05
Metataxonomic	All	Bacteria	Bacteroidetes BD2-2	0.0033214	0.359744	1	-	-	-	-	100	-	0.0130829	0.00877091
Metataxonomic	All	Bacteria	Colidextribacter	0.00245156	0.265225	1	-	-	-	-	100	-	0.0328401	0.00941
Metataxonomic	All	Bacteria	Defluviitaleaceae UCG-011	-0.00458379	-0.460329	4	4.51944e-06	64.0434	17.4575	23.6966	33.9059	24.94	0.00681738	2.01425e-08
Metataxonomic	All	Bacteria	F082	-0.00162817	-0.162304	4	1.78304e-07	23.6788	11.0831	15.247	47.1402	26.5297	0.00209537	3.5951e-05
Metataxonomic	All	Bacteria	Family XIII AD3011 group	-0.00296864	-0.293243	4	8.36395e-07	67.5354	14.9908	20.2125	34.7753	30.0214	1.3257e-05	5.10869e-18
Metataxonomic	All	Bacteria	Lachnospiraceae NK3A20 group	0.00144516	0.104649	4	9.24208e-07	80.1374	20.464	23.4345	30.1426	25.9589	0.0478279	4.85169e-06
Metataxonomic	All	Bacteria	Oscillospiraceae V9D2013 group	-0.0106394	-1.14758	1	-	-	-	-	100	-	3.01227e-05	3.39375e-07
Metataxonomic	All	Bacteria	Prevotella	0.00112294	0.112941	4	1.43239e-07	35.1862	14.9308	13.0112	42.6938	29.3643	0.00498423	2.75282e-05
Metataxonomic	All	Bacteria	Pyramidobacter	-0.00402332	-0.405413	2	0	0	-	18.9369	81.0631	-	0.00681738	0.0153467
Metataxonomic	All	Bacteria	Saccharofermentans	-0.00371119	-0.366759	4	2.86538e-06	71.1004	18.3101	24.75	34.5022	22.4376	0.00408979	3.11521e-14
Metataxonomic	All	Bacteria	Solobacterium	-0.00184469	-0.222934	4	0	0	6.3858	15.3453	48.2042	30.0647	0.0478279	0.00641371
Metataxonomic	All	Bacteria	UCG Rickettsiales	-0.00292431	-0.299714	2	0	0	-	14.9439	85.0561	-	0.033714	0.0296053
Metataxonomic	All	Bacteria	UG Ruminococcaceae	-0.00200116	-0.199815	3	0	0	-	10.778	58.203	31.019	0.0283175	0.017354
Metataxonomic	All	Archaea	Methanobrevibacter ruminantium	0.00157157	0.138835	4	3.2516e-07	58.4418	7.71004	21.6875	38.5411	32.0613	0.000513854	4.55806e-07
Metataxonomic	All	Archaea	Methanobrevibacter gottschalkii	-0.00230765	-0.213446	4	1.40454e-06	79.5709	14.5473	22.1471	32.5088	30.7967	0.00426855	2.01931e-10
Metataxonomic	All	Archaea	Methanomassiliicoccaceae Group4 sp. MpT1	-0.0115702	-1.08055	1	-	-	-	100	-	-	0.00799094	0.00317985
Metataxonomic	All	Archaea	Methanosphaera sp. Group5	0.0126932	0.735724	3	7.42395e-05	89.4453	27.4371	33.7498	-	38.8131	0.0366946	2.77034e-09
Metataxonomic	Beef	Bacteria	Bacteroidales BS11 gut group	-0.00620583	-0.832061	1	-	-	-	-	100	-	5.51576e-05	5.84332e-06
Metataxonomic	Beef	Bacteria	Bacteroidetes BD2-2	0.00332898	0.448711	1	-	-	-	-	100	-	0.0122609	0.00789682
Metataxonomic	Beef	Bacteria	Clostridia vadinBB60 group	-0.00518829	-0.695023	1	-	-	-	-	100	-	0.00936884	0.000887485
Metataxonomic	Beef	Bacteria	Colidextribacter	0.00252983	0.34032	1	-	-	-	-	100	-	0.0240341	0.00789682
Metataxonomic	Beef	Bacteria	Erysipelatoclostridiaceae UCG-004	-0.00315103	-0.423288	1	-	-	-	-	100	-	0.0240341	0.00053716
Metataxonomic	Beef	Bacteria	Eubacterium ventriosum group	-0.00837264	-1.31137	2	0	0	-	-	99.9999	0.000110825	0.00079328	2.02438e-08
Metataxonomic	Beef	Bacteria	Family XIII AD3011 group	-0.002333	-0.31374	2	1.55431e-07	41.293	-	-	59.5193	40.4807	4.51843e-06	2.38873e-11
Metataxonomic	Beef	Bacteria	Lachnospiraceae UCG-006	-0.00876831	-1.18254	1	-	-	-	-	-	100	0.00537236	0.000628083
Metataxonomic	Beef	Bacteria	Oribacterium	-0.00292951	-0.392114	1	-	-	-	-	100	-	0.0217206	0.0111385
Metataxonomic	Beef	Bacteria	Oscillospiraceae V9D2013 group	-0.0103966	-1.39163	1	-	-	-	-	100	-	5.51576e-05	6.32692e-07
Metataxonomic	Beef	Bacteria	Papillibacter	-0.00158807	-0.212992	1	-	-	-	-	100	-	0.0126825	0.00789682
Metataxonomic	Beef	Bacteria	Prevotella	0.00106075	0.142333	2	0	0	-	-	75.9364	24.0636	0.00206245	0.000956925
Metataxonomic	Beef	Bacteria	Ruminococcus gauvreauii group	-0.00180022	-0.249353	2	1.76557e-07	28.904	-	-	59.9843	40.0157	0.00930406	0.000473786
Metataxonomic	Beef	Bacteria	Succiniclasticum	0.00154808	0.190864	2	0	0	-	-	93.4748	6.52518	0.000800431	0.00789682
Metataxonomic	Beef	Bacteria	Succinivibrionaceae UCG-002	0.00266703	0.35829	1	-	-	-	-	100	-	0.047242	0.00789682
Metataxonomic	Beef	Bacteria	UCG-010	-0.00209997	-0.300285	2	7.19732e-07	66.4327			55.6899	44.3101	0.0252033	6.32692e-07
Metataxonomic	Beef	Archaea	Methanosphaera sp. Group5	0.00530856	0.712648	1	-	-	-	-	-	100	6.50739e-12	3.65046e-21
Metataxonomic	Beef	Archaea	Methanobrevibacter gottschalkii	-0.00139493	-0.188404	2	0	0	-	-	65.1524	34.8476	4.75291e-09	8.05279e-09
Metataxonomic	Beef	Archaea	Methanobrevibacter ruminantium	0.0015973	0.216828	2	0	0	-	-	69.0984	30.9016	3.28901e-07	1.20132e-07
Metataxonomic	Dairy	Bacteria	Lachnospiraceae NK3A20 group	0.00223993	0.132563	2	2.77369e-07	42.9148	42.1014	57.8986	-	-	0.00430431	1.00898e-06
Metataxonomic	Dairy	Bacteria	Moryella	0.00484332	0.288495	2	0	0	43.6732	56.3268	-	-	0.00430431	0.0012672
Metataxonomic	Dairy	Bacteria	Defluviitaleaceae UCG-011	-0.00535465	-0.317667	2	0	0	34.2585	65.7415	-	-	0.00615922	0.00198398
Metataxonomic	Dairy	Bacteria	Saccharofermentans	-0.0036154	-0.212569	2	0	0	31.5564	68.4436	-	-	0.00615922	0.0012672
Metataxonomic	Dairy	Bacteria	Eubacterium nodatum group	0.00534911	0.314116	2	4.31721e-06	60.7901	42.8817	57.1183	-	-	0.0688767	6.78973e-06
Metataxonomic	Dairy	Bacteria	Family XIII AD3011 group	-0.00418879	-0.222596	2	3.44688e-06	75.7604	46.3544	53.6456	-	-	0.076553	4.71029e-06
Metataxonomic	Dairy	Bacteria	Acetitomaculum	-0.00310185	-0.165303	2	0	0	76.8039	23.1961	-	-	0.0117526	0.00686131
Metataxonomic	Dairy	Archaea	Methanobrevibacter ruminantium	0.00171044	0.0799062	2	1.06031e-08	1.21508	9.11879	90.8812	-	-	4.12505e-05	0.0109305
Metataxonomic	Dairy	Archaea	Methanomassiliicoccaceae group4 sp. MpT1	-0.0122133	-0.615085	1	-	-	-	100	-	-	0.00534087	0.00668173
Metataxonomic	Dairy	Archaea	Methanosphaera sp. Group5	0.0160463	0.853797	2	4.72836e-05	64.6427	40.3282	59.6718	-	-	0.0136844	5.47991e-06
3-NOP: 3-nitrooxypropanol; Coeff: coefficient; FDR: false discovery rate; All: beef + dairy
1Coefficients and Q-values derived from MMUPHin analysis
2Coefficients and Q-values derived from MaAsLin2 analysis

## Sheet: Table S7
Table S7. Significantly different rumen microbial taxa in the metataxonomic analysis of beef study 1 after 3-NOP supplementation.
Group	feature	coeff1	N1	Pval1	Qval1	Q_Dose532	Q_Dose1612	Q_Dose3452	Q_Period2	lfc_(Intercept)2	lfc_Dose532	lfc_Dose1612	lfc_Dose3452	lfc_Period2	lfc_time2	Q_(Intercept)2
Archaea	Methanobrevibacter gottschalkii	-0.18204	95	1.03415e-07	4.13659e-07	0.561698	0.969924	0.00170817	0.952233	-0.031097	-0.372904	-0.0134268	-1.21814	-0.0064861	0.00851584	0.940211
Archaea	Methanosphaera sp. ISO3-F5	0.26648	92	1.99989e-11	2.39987e-10	-	-	-	-	-	-	-	-	-	-	-
Archaea	Methanobrevibacter ruminantium	0.186885	95	8.68131e-07	2.08351e-06	-	-	-	-	-	-	-	-	-	-	-
Bacteria	Eubacterium ventriosum group	-1.12758	35	1.1627e-06	3.25557e-05	0.0145941	3.60779e-05	0.0005339	0.0675824	1.89838	-1.45986	-1.98791	-1.81952	-0.37114	0.0453621	0.00241699
Bacteria	Clostridium sensu stricto 1	0.697386	38	0.0060255	0.038934	0.342056	0.00294485	0.026788	0.885308	-2.06422	1.23628	2.14908	1.67905	0.150151	0.0530345	0.0281412
Bacteria	Muribaculaceae	0.252355	95	0.000582504	0.00638222	0.578473	0.0227886	0.0206088	0.885308	-0.892222	0.559251	0.908921	0.991866	0.0720098	0.000539739	0.151472
Bacteria	Bacteroidetes BD2-2	0.449632	43	0.00133137	0.0124261	0.686537	0.0227886	0.048064	0.885308	-0.455138	0.51622	1.12138	1.03232	-0.073299	-0.0202529	0.70098
Bacteria	Bacteroidales BS11 gut group	-0.891296	54	5.59705e-08	2.35076e-06	0.686537	0.0159911	0.012888	0.887428	0.733319	-0.578373	-1.31904	-1.45501	0.0517925	-0.0170222	0.56871
Bacteria	Prevotellaceae UCG-001	0.317392	95	1.76906e-08	1.48601e-06	0.69827	0.766839	0.0265199	0.969303	-0.511988	0.316995	0.191868	0.775076	0.00828068	0.0131641	0.436089
Bacteria	Succinivibrionaceae UCG-002	0.397907	83	0.000157752	0.00198768	0.838054	0.137335	0.026788	0.753148	-1.88987	0.483986	1.15176	1.58296	0.184482	0.0869987	0.0281412
Bacteria	Clostridia vadinBB60 group	-0.694026	48	0.000139067	0.00184447	0.838054	0.192127	0.0510119	0.381024	0.874955	-0.34957	-0.774574	-1.03304	-0.221489	0.0227348	0.42791
Bacteria	UG Ruminococcaceae	-0.2667	92	0.00403489	0.0274809	0.904852	0.0369958	0.480044	0.198943	0.750548	0.173161	-1.19962	-0.572002	-0.321289	0.06121	0.56871
Bacteria	UCG Ruminococcaceae	-0.320291	89	0.0031236	0.0218652	0.904852	0.0306962	0.130453	0.71423	0.494433	-0.135062	-1.14316	-0.874733	-0.168404	0.0633834	0.70098
Bacteria	Ruminococcaceae CAG-352	-0.244075	91	0.00300232	0.0216167	0.904852	0.00236841	0.315656	0.885308	0.519952	-0.192605	-1.56219	-0.656941	-0.112668	0.0469273	0.70098
Bacteria	Papillibacter	-0.232167	90	0.000137878	0.00184447	0.904852	0.42461	0.0750457	0.885308	0.515982	-0.209859	-0.518304	-0.894674	0.0633837	-0.0580322	0.70098
Bacteria	norank_o__Oscillospirales	-0.473788	89	5.2483e-07	1.65321e-05	0.904852	0.137335	0.0206088	0.885308	0.6708	-0.171281	-0.840641	-1.23511	-0.0743524	-0.000646305	0.56871
Bacteria	Family XIII AD3011 group	-0.293319	95	2.41599e-08	1.52207e-06	0.952775	0.674403	0.026788	0.96931	0.228031	0.0266428	-0.278301	-0.825513	-0.0038045	-0.00551448	0.897418
Bacteria	UCG-010	-0.396561	93	2.67416e-11	6.73888e-09	0.966568	0.325868	0.00364319	0.41364	0.0512839	-0.0195526	-0.475687	-1.13637	0.154283	-0.0185829	0.98201
Bacteria	Treponema	-0.181866	93	0.00687786	0.0412671	-	-	-	-	-	-	-	-	-	-	-
Bacteria	Succiniclasticum	0.201487	94	6.70712e-06	0.000169019	-	-	-	-	-	-	-	-	-	-	-
Bacteria	Saccharofermentans	-0.268061	93	1.68602e-05	0.000346585	-	-	-	-	-	-	-	-	-	-	-
Bacteria	Pyramidobacter	-0.492807	39	0.00620067	0.0390642	-	-	-	-	-	-	-	-	-	-	-
Bacteria	Prevotella	0.116257	95	4.94317e-05	0.00077855	-	-	-	-	-	-	-	-	-	-	-
Bacteria	Oscillospiraceae V9D2013 group	-1.33989	49	5.12261e-08	2.35076e-06	-	-	-	-	-	-	-	-	-	-	-
Bacteria	Oribacterium	-0.409086	56	0.00208882	0.0169801	-	-	-	-	-	-	-	-	-	-	-
Bacteria	F082	-0.25643	95	3.65266e-07	1.31496e-05	-	-	-	-	-	-	-	-	-	-	-
Bacteria	Eubacterium coprostanoligenes group	-0.144329	95	0.000239509	0.00274347	-	-	-	-	-	-	-	-	-	-	-
Bacteria	Erysipelatoclostridiaceae UCG-004	-0.42975	89	3.45718e-05	0.000580806	-	-	-	-	-	-	-	-	-	-	-
Bacteria	Colidextribacter	0.321858	72	0.00240723	0.0183825	-	-	-	-	-	-	-	-	-	-	-
Protozoa	Ophryoscolex	-0.41534	69	1.46315e-05	0.000263367	0.798388	0.863533	0.487363	0.0138013	-1.36559	-0.27285	-0.489592	-1.21344	0.843145	0.00861832	0.363794
Protozoa	Entodinium	0.106419	95	8.0181e-05	0.000721629	-	-	-	-	-	-	-	-	-	-	-
lfc: log fold change; coeff: coefficient.
1Coefficients and Q-values derived from MaAsLin2 analysis
2Q-values derived from ANCOM-BC2 analysis

## Sheet: Table S8
Table S8. Significantly different rumen microbial taxa in the metataxonomic analysis of beef study 2 after 3-NOP supplementation.
con vs. high
Group	feature	coeff1	N1	Pval1	Qval1	Q_Dose2802	Q_Period2	lfc_(Intercept)2	lfc_Dose2802	lfc_Period2	Q_(Intercept)2
Archaea	Methanosphaera sp. Group5	1.70784	31	4.38639e-10	2.63183e-09	0.00014628	0.938479	-1.02772	1.86351	-0.0152405	0.166767
Archaea	Methanobrevibacter gottschalkii	-0.39386	32	0.00788269	0.0157654	-	-	-	-	-	-
Archaea	Methanobrevibacter ruminantium	0.638194	32	0.00515194	0.0154558	-	-	-	-	-	-
Bacteria	Clostridia UCG-014	-1.60227	31	9.2288e-09	5.72186e-07	3.49417e-06	0.516117	0.0843477	-1.88894	0.368207	0.995558
Bacteria	Eubacterium nodatum group	1.23821	30	5.69602e-05	0.000910159	3.49417e-06	0.516117	0.0773603	1.75646	-0.358079	0.995558
Bacteria	Lachnospiraceae UCG-006	-2.67025	15	0.000445176	0.00460015	0.000117622	0.955189	0.562487	-1.43465	0.0860932	0.995558
Bacteria	Saccharofermentans	-1.82553	23	0.000164377	0.00203828	0.000448423	0.955189	0.778259	-1.71123	0.0551	0.995558
Bacteria	Defluviitaleaceae UCG-011	-1.79523	20	0.000729945	0.00646523	0.00255384	0.955189	0.381057	-1.33696	0.139127	0.995558
Bacteria	Muribaculaceae	0.777596	32	0.00843082	0.0373365	0.0237351	0.985741	-0.458469	0.997067	0.00813194	0.995558
Bacteria	Prevotella	0.670312	32	0.00467084	0.0236649	0.0406138	0.955189	-0.297777	0.896925	-0.0361165	0.995558
Bacteria	Ruminococcus	-0.829431	32	0.00496199	0.0236649	0.0444595	0.955189	-0.00936364	-1.12117	0.252138	0.995558
Bacteria	Family XIII AD3011 group	-0.832577	32	2.64323e-06	8.19401e-05	0.0484043	0.955189	0.230842	-0.644855	0.0607917	0.995558
Bacteria	Ruminococcus gauvreauii group	-0.968005	31	5.87199e-05	0.000910159	0.0484043	0.955189	0.390593	-1.0155	0.071021	0.995558
Bacteria	Christensenellaceae R-7 group	0.276394	32	0.00152986	0.0118564	0.0647264	0.955189	-0.0559781	0.470443	-0.0475396	0.995558
Bacteria	Marvinbryantia	0.707782	30	0.00199176	0.013721	-	-	-	-	-	-
Bacteria	Oscillospiraceae NK4A214 group	-0.295188	32	0.00233275	0.014463	-	-	-	-	-	-
Bacteria	Veillonellaceae UCG-001	-1.16613	25	0.00445054	0.0236649	-	-	-	-	-	-
3-NOP: 3-nitrooxypropanol; lfc: log fold change; coeff: coefficient
1Coefficients and Q-values derived from MaAsLin2 analysis
2Q-values derived from ANCOM-BC2 analysis

## Sheet: Table S9
Table S9. Significantly different relative abundance (%) of rumen microbial taxa in the metataxonomic analysis of beef study 2 during the recovery phase after 3-NOP supplementation.
high vs. high-recovery
Group	feature	high	high-recov	lfc	SEM	Pval
Bacteria	UG Anaerovoracaceae	0.11431	0.00646663	-3.907	0.0220531	0.0265187
Bacteria	Clostridia UCG-014	0.384287	1.72607	2.173	0.317998	0.0285714
Bacteria	Marvinbryantia	0.675411	0.246761	-1.447	0.113954	0.0285714
Bacteria	Oscillospiraceae NK4A214 group	8.34369	11.8222	0.503	0.813184	0.0285714
Bacteria	Eubacterium nodatum group	0.505526	0.119946	-2.08	0.0812772	0.0285714
Bacteria	Eggerthellaceae DNF00809	0.136986	0.0268641	-2.459	0.0263744	0.029401
Archaea	Methanosphaera sp. Group5	6.70684	1.96162	-1.775	0.98624	0.0285714
3-NOP: 3-nitrooxypropanol; lfc: log fold change; SEM: standard error; recov: recovery
1Averaged data from the recovery and 3-NOP phases were compared using the Wilcoxon rank-sum test (P < 0.05).

## Sheet: Table S10
Table S10. Significantly different rumen microbial taxa in the metataxonomic analysis of dairy study 1 after 3-NOP supplementation.
Group	feature	coeff1	N1	Pval1	Qval1	Q_Dose1302	Q_Period2	lfc_(Intercept)2	lfc_Dose1302	lfc_Period2	Q_(Intercept)2
Archaea	Methanosphaera sp. Group5	1.89142	13	0.000400328	0.00160131	0.929611	0.915632	-0.281085	0.450273	0.112053	0.911703
Bacteria	Moryella	0.397644	40	0.00312576	0.0352765	0.000982649	0.988477	-0.532339	1.46341	-0.0320375	0.955988
Bacteria	Eubacterium nodatum group	0.47816	43	0.00229682	0.035147	0.00335743	0.988477	0.10318	1.70003	-0.534591	0.955988
Bacteria	Lachnospiraceae NK3A20 group	0.186492	48	0.00027692	0.0075795	0.0173183	0.995472	-0.203471	0.706062	0.00116635	0.955988
Bacteria	Family XIII AD3011 group	-0.383724	46	7.06819e-05	0.00558387	-	-	-	-	-	-
Bacteria	Oscillospiraceae UCG-005	-0.809734	37	0.000287829	0.0075795	-	-	-	-	-	-
Bacteria	UCG-010	-0.627361	34	0.000920906	0.0181879	-	-	-	-	-	-
Bacteria	Prevotella	0.14265	48	0.00266939	0.035147	-	-	-	-	-	-
Bacteria	Gastranaerophilales	-1.00172	23	0.00440879	0.0368008	-	-	-	-	-	-
Bacteria	Acetitomaculum	-0.215492	48	0.00509028	0.0368008	-	-	-	-	-	-
Bacteria	Papillibacter	-0.752824	29	0.00512417	0.0368008	-	-	-	-	-	-
Bacteria	UCG Rhodospirillales	0.897134	25	0.00441235	0.0368008	-	-	-	-	-	-
3-NOP: 3-nitrooxypropanol; lfc: log fold change; coeff: coefficient.
1Coefficients and Q-values derived from MaAsLin2 analysis
2Q-values derived from ANCOM-BC2 analysis

## Sheet: Table S11
Table S11. Significantly different rumen microbial taxa in the metataxonomic analysis of dairy study 2 after 3-NOP supplementation.
Group	feature	coeff1	N1	Pval1	Qval1	Q_Dose682	Q_Dose1322	lfc_(Intercept)2	lfc_Dose682	lfc_Dose1322	Q_(Intercept)2
Bacteria	Lachnospiraceae_NK3A20_group	0.0984019	90	0.000187376	0.00487178	0.763834	0.297856	-0.298288	0.405403	0.454381	0.923589
Bacteria	Family_XIII_AD3011_group	-0.149965	90	0.000808337	0.0133743	0.98357	0.297856	0.118839	-0.0728953	-0.318702	0.955959
Bacteria	Eubacterium_nodatum_group	0.195567	90	0.00277488	0.0297075	0.98357	0.154974	-0.158807	0.153836	0.287505	0.923589
Bacteria	Saccharofermentans	-0.17366	89	0.00425747	0.0407821	0.98357	0.59331	0.0760005	0.0473902	-0.310472	0.955959
Archaea	Methanobrevibacter gottschalkii	-0.314088	90	5.13768e-12	6.16522e-11	0.0103716	2.6318e-05	0.56935	-0.786894	-1.04092	0.00229229
Archaea	Methanobrevibacter ruminantium	0.126014	90	1.70443e-10	1.02266e-09
Archaea	Methanomassiliicoccaceae Group4 sp. MpT1	-0.678322	33	0.000213455	0.000640364	0.0119738	0.00102978	0.72786	-1.06367	-1.23968	0.00885259
Archaea	Methanosphaera sp. Group5	0.60963	33	0.000903104	0.00216745	0.0139963	0.027977	-0.776806	1.18562	1.02504	0.0168843
Archaea	Methanosphaera sp. ISO3-F5	0.0658694	90	0.0197756	0.0395513
3-NOP: 3-nitrooxypropanol; lfc: log fold change; coeff: coefficient.
1Coefficients and Q-values derived from MaAsLin2 analysis
2Q-values derived from ANCOM-BC2 analysis

## Sheet: Table S12
Table S12. Significantly different relative abundance (%) of rumen microbial taxa in the metagenomic analysis of beef study 1 after 3-NOP supplementation.
Group	Microbe	con	low	med	high	SEM	P-value	con	low	med	high	Comparison	FDR	log2FC_low	log2FC_med	log2FC_high
Archaea	Acidianus manzaensis	0.25975	0.58275	0.77575	0.9475	0.0914679	0.0431374	a	ab	ab	b	con - high	0.0351318	0.72287	0.508067	0.903236
Archaea	Caldisphaera lagunensis	0.23075	0.6875	0.769	0.9685	0.0971304	0.0360281	a	ab	ab	b	con - high	0.0220537	1.19422	0.870302	0.927278
Archaea	Candidatus Prometheoarchaeum syntrophicum	0.33025	0.80875	1.0805	1.2635	0.123408	0.0360281	a	ab	ab	b	con - high	0.0279064	0.879843	0.797572	0.8561
Archaea	Methanobacterium lacus	0.12225	0.101	0.28175	0.46625	0.0516696	0.0193222	a	a	ab	b	con - high	0.0363094	0.812721	0.615064	0.9351
Archaea	Methanobrevibacter arboriphilus	1.299	2.8195	2.56575	3.01425	0.222247	0.0361281	a	ab	ab	b	con - high	0.0360134	0.581444	0.711029	0.811513
Archaea	Methanobrevibacter gottschalkii	11.685	7.531	5.34525	4.5335	0.922965	0.0440769	a	ab	ab	b	con - high	0.0450522	-0.77573	-1.23661	-1.53278
Archaea	Methanobrevibacter sp. YE315	8.7875	4.828	3.938	2.369	0.757435	0.0201951	a	ab	ab	b	con - high	0.0139746	-1.01709	-1.31262	-2.1163
Archaea	Methanocaldococcus lauensis	0.39075	0.8535	0.71775	1.41375	0.137931	0.0153414	a	ab	ab	b	con - high	0.0100626	0.557433	0.223453	0.821281
Archaea	Methanococcus maripaludis	0.37575	0.86825	1.109	1.482	0.138159	0.0196658	a	ab	ab	b	con - high	0.0105536	0.805686	0.657592	0.926224
Archaea	Methanococcus vannielii	0.1925	0.2775	0.579	0.689	0.070278	0.0181273	a	a	ab	b	con - high	0.0211564	0.56909	0.593829	0.870108
Archaea	Methanosarcina barkeri	0.458	1.08725	1.30575	1.5945	0.154186	0.0339232	a	ab	ab	b	con - high	0.0220537	0.818969	0.513916	0.724438
Archaea	Methanothermococcus okinawensis	0.16125	0.432	0.3585	0.7055	0.0719629	0.0335063	a	ab	ab	b	con - high	0.0211564	0.953996	0.479232	1.00525
Archaea	Methanothermococcus thermolithotrophicus	0.13675	0.10325	0.3595	0.559	0.0636698	0.0321224	a	ab	ab	b	con - high	0.0440646	0.490326	0.798796	0.999374
Archaea	uncultured Methanobacterium sp.	0.2355	0.91075	0.98775	1.203	0.125861	0.0457982	a	ab	ab	b	con - high	0.0351318	1.41065	1.27191	1.51354
Archaea	uncultured Methanolobus sp.	0.30025	0.57575	0.759	0.989	0.0927426	0.0332486	a	ab	ab	b	con - high	0.0220537	0.530586	0.346657	0.77076
Bacteria	Acinetobacter indicus	0.0035	0.0105	0.015	0.01	0.00149304	0.0312676	a	ab	b	ab	con - med	0.0305367	1.10429	1.24271	0.644753
Bacteria	Aerococcus urinaeequi	0.0045	0.008	0.01775	0.00675	0.00186302	0.0377845	a	ab	b	ab	con - med	0.048833	0.836213	1.00673	0.169925
Bacteria	Amedibacterium intestinale	0.00775	0.02775	0.031	0.02475	0.00289283	0.0275217	a	ab	b	ab	con - med	0.0223576	0.879909	0.930035	0.892331
Bacteria	Anaerocolumna sedimenticola	0.0065	0.022	0.01425	0.0145	0.00190333	0.0361685	a	b	ab	ab	con - low	0.0223576	0.797181	0.287751	0.393503
Bacteria	Aquimarina sp. AD1	0.00475	0.00975	0.01775	0.0125	0.0016361	0.0265734	a	ab	b	ab	con - med	0.0160001	0.403677	1.05521	0.334926
Bacteria	Aquimarina sp. TRL1	0.00325	0.0085	0.0125	0.00975	0.00119373	0.0180051	a	ab	b	ab	con - med	0.00996854	0.826038	0.946542	0.596323
Bacteria	Candidatus Sulfurimonas marisnigri	0.0015	0.00525	0.0125	0.008	0.00134851	0.0249248	a	ab	b	ab	con - med	0.0192873	0.736966	1	1.11548
Bacteria	Chryseobacterium carnipullorum	0.0035	0.0085	0.0135	0.01175	0.00135314	0.0366275	a	ab	ab	b	con - high	0.0492659	0.729716	1.1427	0.961416
Bacteria	Clostridium sp. JN-1	0.005	0.02	0.017	0.0155	0.00184589	0.0325596	a	b	ab	ab	con - low	0.0277241	0.970249	1.00544	0.85747
Bacteria	Dictyoglomus thermophilum	0.0055	0.0105	0.028	0.02425	0.00336461	0.0352725	a	ab	b	ab	con - med	0.047742	0.273744	1.81225	1.09246
Bacteria	Draconibacterium orientale	0.004	0.009	0.0145	0.01275	0.00142732	0.0312103	a	ab	b	ab	con - med	0.0338317	0.591296	1.00854	0.905311
Bacteria	Ehrlichia ruminantium	0.008	0.025	0.02175	0.02325	0.00260288	0.0487397	a	b	ab	ab	con - low	0.0351318	0.686126	0.654061	0.673962
Bacteria	Flavobacterium sp. GSB-24	0.00575	0.04425	0.01275	0.013	0.00696208	0.0271551	a	b	ab	ab	con - low	0.0172147	0.75125	0.35022	0.400234
Bacteria	Fusobacterium gonidiaformans	0.00225	0.00725	0.00925	0.0045	0.0010457	0.0425864	a	ab	b	ab	con - med	0.0458042	0.903677	1.16096	0.222392
Bacteria	Glaesserella parasuis	0.00275	0.01275	0.0065	0.00825	0.00130374	0.0426136	a	b	ab	ab	con - low	0.0270018	0.868483	0.776271	0.800452
Bacteria	Halanaerobium hydrogeniformans	0.0045	0.01775	0.01325	0.0125	0.00153297	0.0264523	a	b	ab	ab	con - low	0.0148972	0.792481	0.786445	0.675249
Bacteria	Lutibacter sp. A80	0.006	0.02225	0.01725	0.017	0.00189049	0.015672	a	b	ab	ab	con - low	0.009069	0.812802	0.47909	0.607506
Bacteria	Malaciobacter pacificus	0.00575	0.0245	0.022	0.01875	0.00228309	0.0330264	a	b	ab	ab	con - low	0.0395824	1.14639	1.06464	0.903677
Bacteria	Nostoc sp. C052	0.01075	0.03825	0.06175	0.05225	0.00698898	0.0426709	a	ab	b	ab	con - med	0.0434826	1.30503	1.79182	1.29327
Bacteria	Nostoc sp. PCC 7524	0.00575	0.01925	0.03275	0.02375	0.00345431	0.0469998	a	ab	b	ab	con - med	0.0340465	1.2506	1.75451	1.32326
Bacteria	Nostoc sp. Peltigera membranacea cyanobiont N6	0.0055	0.01625	0.028	0.02075	0.00294799	0.0412423	a	ab	b	ab	con - med	0.0303398	0.675249	1.5	0.861233
Bacteria	Peribacillus frigoritolerans	0.0095	0.0355	0.03025	0.0275	0.00315267	0.028951	a	b	ab	ab	con - low	0.024	1.05217	0.660162	0.62817
Bacteria	Polaribacter litorisediminis	0.00525	0.0185	0.017	0.01525	0.00171026	0.0362411	a	b	ab	ab	con - low	0.0424523	0.646957	0.817475	0.895707
Bacteria	Polaribacter pectinis	0.0075	0.0235	0.019	0.014	0.00194294	0.0155248	a	b	ab	a	con - low	0.0195674	0.611196	0.548431	0.0132361
Bacteria	Polaribacter vadi	0.00525	0.0195	0.01375	0.0155	0.00178885	0.0274393	a	b	ab	ab	con - low	0.0150083	0.894248	0.30976	0.647728
Bacteria	Rivularia sp. PCC 7116	0.0055	0.02325	0.026	0.02075	0.00252302	0.0253309	a	ab	b	ab	con - med	0.0279064	1.21648	1.49774	0.972429
Bacteria	Sphingobacterium spiritivorum	0.0045	0.01925	0.01975	0.01425	0.00203095	0.0298709	a	b	b	ab	con - low	0.0442638	1.16993	1.12016	0.675249
Bacteria	Sphingobacterium spiritivorum	0.0045	0.01925	0.01975	0.01425	0.00203095	0.0298709	a	b	b	ab	con - med	0.0379737	1.16993	1.12016	0.675249
Bacteria	Spiroplasma culicicola	0.003	0.011	0.01375	0.01	0.0014404	0.0461966	a	ab	b	ab	con - med	0.0429658	1.20752	1.36245	0.85022
Bacteria	Staphylococcus simiae	0.006	0.0225	0.022	0.01925	0.00261401	0.0454729	a	ab	b	ab	con - med	0.0442638	0.546555	1.09965	0.834009
Bacteria	Streptococcus oralis	0.00425	0.029	0.01675	0.0145	0.00299287	0.0168424	a	b	ab	ab	con - low	0.00929158	1.39425	1.18673	0.912985
Bacteria	Sulfurospirillum diekertiae	0.0025	0.00425	0.0105	0.0095	0.00124069	0.0315405	a	ab	b	ab	con - med	0.0404308	0.415037	1.0222	1.33621
Bacteria	Tenacibaculum ovolyticum	0.00875	0.02775	0.0255	0.02325	0.0024592	0.0242346	a	b	b	ab	con - low	0.0391041	0.515261	0.657157	0.605752
Bacteria	Tenacibaculum ovolyticum	0.00875	0.02775	0.0255	0.02325	0.0024592	0.0242346	a	b	b	ab	con - med	0.0303796	0.515261	0.657157	0.605752
Bacteria	Tenacibaculum retecalamus	0.004	0.009	0.01425	0.01125	0.00132877	0.0211912	a	ab	b	ab	con - med	0.0114265	0.654061	0.86158	0.625769
Bacteria	Terrisporobacter petrolearius	0.01475	0.03025	0.02725	0.024	0.00209855	0.0487756	a	b	ab	ab	con - low	0.0447886	0.710554	0.551784	0.333333
Bacteria	uncultured Clostridium sp.	0.045	1.12225	0.5555	0.13575	0.261703	0.0326972	a	ab	b	ab	con - med	0.0427837	2.49891	2.52292	1.26975
Bacteria	Xanthomonas oryzae	0.00125	0.01225	0.0335	0.022	0.00393224	0.0206981	a	ab	b	ab	con - med	0.0163588	1.37851	3.16993	3.16993
Bacteria	Xanthomonas sacchari	0.01125	0.03125	0.06325	0.0535	0.00767149	0.0427089	a	ab	b	ab	con - med	0.0440025	1.09925	1.74091	1.40368
Protozoa	Isotricha prostoma	1.9305	0.87825	0.90775	1.03925	0.178872	0.0326972	a	b	ab	ab	con - low	0.0347217	-1.01786	-0.936583	-0.785064
SEM: Standard error of mean; 3-NOP: 3-nitrooxypropanol; FC: fold change; FDR: false discovery rate

## Sheet: Table S13
Table S13. Significantly different relative abundance (%) of rumen microbial taxa in the metagenomic analysis of beef study 2 after 3-NOP supplementation.
Group	Microbe	con	high	SEM	P-value	log2FC
Archaea	Methanobrevibacter arboriphilus	1.112	0.78	0.08488	0.0285714	-0.503512
Archaea	Methanobrevibacter gottschalkii	13.8093	7.9725	1.27769	0.0285714	-0.810332
Archaea	Methanobrevibacter olleyae	2.1615	1.09625	0.274471	0.0285714	-0.959074
Archaea	Methanobrevibacter smithii	10.3095	8.96	0.355382	0.0285714	-0.209007
Archaea	Methanobrevibacter sp. YE315	11.78	5.6305	1.25315	0.0285714	-1.07556
Archaea	Methanosphaera sp. BMS	2.6035	9.9675	1.74481	0.0285714	1.7951
Bacteria	[Clostridium] colinum	0.011	0.00075	0.00209964	0.0265187	-2.22239
Bacteria	Acetivibrio saccincola	0.008	0.00075	0.001426	0.0255801	-1.58496
Bacteria	Acidilutibacter cellobiosedens	0.008	0.00175	0.00139434	0.0284295	-1.43723
Bacteria	Bacillus pseudomycoides	0.011	0.001	0.00235281	0.035993	-2.16993
Bacteria	Blautia obeum	0.019	0.00625	0.00283434	0.029401	-1.21002
Bacteria	Butyrivibrio proteoclasticus	0.02225	0.0125	0.0024924	0.0285714	-0.784015
Bacteria	Clostridium acetobutylicum	0.01	0.0015	0.00179035	0.0284295	-1.90368
Bacteria	Clostridium argentinense	0.01575	0.0055	0.00235234	0.0408331	-1.0687
Bacteria	Clostridium beijerinckii	0.0515	0.024	0.00593943	0.0285714	-1.10091
Bacteria	Clostridium chauvoei	0.016	0.00225	0.00304981	0.029401	-2.16096
Bacteria	Clostridium estertheticum	0.04875	0.023	0.00581696	0.0284295	-1.09636
Bacteria	Clostridium gasigenes	0.014	0.00825	0.00128782	0.029401	-0.761915
Bacteria	Clostridium isatidis	0.01575	0.00425	0.00260494	0.0408331	-1.39131
Bacteria	Clostridium manihotivorum	0.01175	0.0045	0.00166302	0.0285714	-0.857052
Bacteria	Clostridium perfringens	0.12125	0.0625	0.0130978	0.029401	-0.969791
Bacteria	Clostridium sp. C1	0.01775	0.0045	0.00302039	0.029401	-1.59449
Bacteria	Clostridium sp. JN-1	0.01075	0.001	0.00210813	0.0255801	-1.80735
Bacteria	Clostridium sp. MD294	0.0125	0.002	0.00225	0.029401	-1.82
Bacteria	Clostridium tagluense	0.01375	0.005	0.00202606	0.0408331	-1.243
Bacteria	Clostridium tyrobutyricum	0.00975	0.002	0.00165224	0.0274686	-1.51118
Bacteria	Crassaminicella thermophila	0.0105	0.002	0.0018969	0.0284295	-1.7539
Bacteria	Enterococcus faecalis	0.03	0.01125	0.0043913	0.0420664	-1.14513
Bacteria	Enterococcus faecium	0.0325	0.00675	0.00590683	0.029401	-1.5726
Bacteria	Faecalibacillus intestinalis	0.01475	0.001	0.00274797	0.0255801	-2.08746
Bacteria	Fusobacterium ulcerans	0.018	0.00625	0.00272841	0.0420664	-1.13835
Bacteria	Gottschalkia acidurici	0.008	0.001	0.00151186	0.0255801	-1.32193
Bacteria	Legionella pneumophila	0.01125	0.0045	0.00158607	0.0396087	-0.838672
Bacteria	Megamonas funiformis	0.00925	0.00175	0.0015698	0.0284295	-1.66695
Bacteria	Niallia circulans	0.01175	0.00425	0.00175255	0.0420664	-0.945981
Bacteria	Oceanirhabdus sp. W0125-5	0.01475	0.005	0.00233328	0.029401	-0.991335
Bacteria	Paraclostridium bifermentans	0.02075	0.0095	0.00236369	0.029401	-1.18685
Bacteria	Parvimonas micra	0.01825	0.0085	0.0024123	0.0285714	-1.09623
Bacteria	Prevotella sp. E2-28	0.0215	0.0415	0.00538848	0.0284295	0.869173
Bacteria	Priestia megaterium	0.032	0.01975	0.00297272	0.029401	-0.669619
Bacteria	Romboutsia hominis	0.011	0.002	0.00205287	0.029401	-1.67525
Bacteria	Romboutsia ilealis	0.0105	0.00125	0.00213339	0.0371882	-1.67807
Bacteria	Ruminiclostridium herbifermentans	0.01025	0.002	0.00168436	0.0246533	-1.45943
Bacteria	Staphylococcus cohnii	0.0105	0.001	0.00200669	0.0255801	-1.80735
Bacteria	Staphylococcus hominis	0.0105	0.00075	0.00220339	0.0265187	-2.5025
Bacteria	Tepidibacter aestuarii	0.01125	0.00175	0.00188035	0.0284295	-1.78745
Bacteria	uncultured Clostridium sp.	0.0305	0.01625	0.0032179	0.0285714	-0.900776
Protozoa	Entodinium longinucleatum	2.3785	3.00875	0.138065	0.0285714	0.336599
Protozoa	Isotricha intestinalis	3.08625	2.4135	0.164699	0.0285714	-0.369374
Protozoa	Isotricha prostoma	4.2325	3.012	0.263796	0.0285714	-0.503821
Protozoa	Polyplastron multivesiculatum	5.3065	6.178	0.200008	0.0285714	0.216595
SEM: Standard error of mean; 3-NOP: 3-nitrooxypropanol

## Sheet: Table S14
Table S14. Significantly different relative abundance (%) of rumen microbial taxa in the metagenomic analysis of dairy study 1 after 3-NOP supplementation.
Group	Microbe	con	high	SEM	P-value	log2FC
Archaea	Methanobrevibacter smithii	8.91467	13.1655	1.00692	0.025974	0.556595
Archaea	Methanobrevibacter sp. YE315	3.175	1.5805	0.334172	0.0411255	-0.934371
Archaea	uncultured Methanoregula sp.	3.92133	6.48283	0.506369	0.00865801	0.704165
Archaea	uncultured Methanolobus sp.	0.683833	1.17717	0.132358	0.025974	0.820509
Archaea	Candidatus Prometheoarchaeum syntrophicum	0.700667	1.27567	0.109028	0.0021645	0.960793
Archaea	uncultured Methanobacterium sp.	0.726833	1.358	0.132816	0.0411255	0.940013
Archaea	Methanosphaera sp. BMS	1.566	3.0205	0.30967	0.0151515	0.891555
Archaea	Methanosarcina mazei	0.688	1.25383	0.116099	0.00865801	0.884434
Archaea	Methanosarcina barkeri	1.00533	1.74967	0.157448	0.025974	0.903995
Archaea	Caldisphaera lagunensis	0.472667	1.01117	0.0961447	0.0021645	1.1994
Archaea	Methanococcus maripaludis	0.831667	1.46967	0.126341	0.004329	0.950012
Archaea	Methanobrevibacter arboriphilus	1.98867	3.72383	0.338894	0.004329	1.01232
Archaea	Methanosphaera sp. ISO3-F5	3.508	6.64017	0.638759	0.00865801	0.903649
Archaea	Methanofervidicoccus sp. A16	0.511667	0.803	0.0594965	0.00865801	0.627583
Bacteria	Oscillospiraceae bacterium	7.28467	4.448	0.548655	0.004329	-0.738483
Bacteria	uncultured Succiniclasticum sp.	1.05067	1.49383	0.111427	0.0370407	0.600607
Bacteria	uncultured Eubacteriales bacterium	5.752	3.68467	0.422678	0.00865801	-0.654613
Bacteria	uncultured bacterium	1.86433	1.22783	0.204115	0.0411255	-0.667672
Bacteria	uncultured Bacteroidetes bacterium	1.955	1.0385	0.174002	0.004329	-0.89908
Bacteria	uncultured Clostridium sp.	0.0383333	0.2465	0.0707349	0.0370407	1.51779
Bacteria	Campylobacter blaseri	0.006	0.00883333	0.000596179	0.0189454	0.572785
Bacteria	Pseudoprevotella muciniphila	0.00733333	0.0135	0.00140593	0.02948	0.551867
Bacteria	Francisella tularensis	0.0111667	0.016	0.00112451	0.0445756	0.544035
Bacteria	uncultured Coriobacteriaceae bacterium	0.793667	0.227833	0.218236	0.0411255	-1.50081
Bacteria	Aeromonas veronii	0.0103333	0.00316667	0.00157213	0.0496271	-0.0849625
Bacteria	Anaerobutyricum hallii	0.022	0.0195	0.000629153	0.0408585	-0.177991
Bacteria	Candidatus Arsenophonus lipoptenae	0.0055	0.0015	0.000908712	0.040491	-0.207519
Bacteria	Coprococcus comes	0.00766667	0.00183333	0.00106689	0.00533236	-0.242713
Bacteria	Arsenophonus apicola	0.00416667	0.00783333	0.000904534	0.0280513	0.448063
Bacteria	Butyrivibrio proteoclasticus	0.0318333	0.0218333	0.00232846	0.0363786	-0.563829
Bacteria	Labilibaculum sp.	0.00516667	0.00133333	0.00075	0.0170675	-0.207519
Bacteria	Anaerostipes caccae	0.00516667	0.00166667	0.000763349	0.0446838	0
Bacteria	uncultured Pseudobutyrivibrio sp.	0.0961667	0.0405	0.0183532	0.0411255	-1.53196
Bacteria	Clostridium sp. JN-9	0.0108333	0.0138333	0.000677935	0.02948	0.34914
Bacteria	Prevotella nigrescens	0.006	0.00733333	0.000333333	0.0395968	0.316744
Bacteria	Pseudobutyrivibrio xylanivorans	0.0308333	0.0191667	0.00229294	0.00492204	-0.703365
Bacteria	Gottschalkia acidurici	0.01	0.0133333	0.00084686	0.0353914	0.415167
Bacteria	Clostridium cochlearium	0.00933333	0.0135	0.000988252	0.0353914	0.543762
SEM: Standard error of mean; 3-NOP: 3-nitrooxypropanol; FC: fold change

[truncated: 6 more sheets: Table S15, Table S16, Table S17, Table S18, Table S19, Table S20]
